# Supplementary material for: CD4-Transgenic Zebrafish Reveal Tissue-Resident Th2- and Regulatory T Cell–like Populations and Diverse Mononuclear Phagocytes
Source: J Immunol. 2016 Sep 30;197(9):3520–30. doi: 10.4049/jimmunol.1600959 (PMC5073357; doi:10.4049/jimmunol.1600959)
Supplement: Data Supplement [file JI_1600959.zip]

Archive with 4 entries (4 files):
- JI_1600959_Supplemental_Figures_1.pdf
- JI_1600959_Supplemental_Video_1.mov
- JI_1600959_Supplemental_Video_2.mov
- manifest.xml
